# Supplementary material for: A New Method for Screening Thalassemia Patients Using Mid-Infrared Spectroscopy
Source: Diagnostics (Basel). 2025 Dec 24;16(1):67. doi: 10.3390/diagnostics16010067 (PMC12786254; doi:10.3390/diagnostics16010067)
Supplement: Supplementary file 1 [file diagnostics-16-00067-s001.zip]

Archive with 1 entries (1 files):
- diagnostics-3986855-supplementary.pdf
